# Supplementary material for: Benefit of Insecticide-Treated Nets, Curtains and Screening on Vector Borne Diseases, Excluding Malaria: A Systematic Review and Meta-analysis
Source: PLoS Negl Trop Dis. 2014 Oct 9;8(10):e3228. doi: 10.1371/journal.pntd.0003228 (PMC4191944; doi:10.1371/journal.pntd.0003228)
Supplement: Supporting Information S10 — Detail of results presented in Table 1. (XLSX) [file pntd.0003228.s010.xlsx]

## Sheet: Sheet1
Table 1: Effect of ITNs, ITCs and ITS against vector borne diseases
Disease	Intervention	Study	Study design	Control						Intervention						Risk ratio	95% CI	Unadjusted PE	Adjusted PE	Covariates adjusted for
				Pre			Post			Pre			Post					(95% CI, p value)	(95% CI, p value)
				Cases	Population at risk	Risk (per 1000)	Cases	Population at risk	Risk (per 1000)	Cases	Population at risk	Risk (per 1000)	Cases	Population at risk	Risk (per 1000)
Cutaneous leishmaniasis	ITN	Emami 2009	Cluster-RCT	124	3818	32.4777	117	3815	30.6684	100	3818	26.1917	2	3810	0.524934	0.0171165	0.004, 0.069	98% (93%, 100%, p<0.001)	NR	NR
		Nadim 1995	Cluster-RCT	26	974	26.694	26	948	27.4262	31	759	40.8432	10	728	13.7363	0.5	0.24, 1.03	50% (-3%, 76%, p=0.06)	NR	NR
		Reyburn 2000	Cluster-RCT	184	1759	104.605	213	1314	162.1	133	1195	111.297	48	877	54.732	0.337643	0.25, 0.46	66% (54%, 75%, p<0.001)	69% (45%, 82%, p<0.001)	Intra-household clustering
		Rojas 2006	Cluster-RCT				23	1840	12.5				10	1791	5.58347	0.446678	0.21, 0.94	55% (6%, 79%, p=0.03)	55% (-14%, 82%)	Age, residence located on the periphery, roof of thatch, distance to the forest <50m, community participation score and prevalence of infection in children <5 years old
		Alten 2003	Non-randomised controlled pre-post study			10.6			12.85			20.9			8.15	0.634241		0.37	NR	NR
	ITC	Kroeger 2002	Cluster-RCT	23	484	47.5207	57	484	117.769	3	53	56.6038	0	57	0	0.07	0.005, 1.16	93% (-16%, 100%, p=0.06)	NR	NR
	ITC and ITS	Noazin 2013	Non-randomised controlled pre-post study	1931	1181526*	1.6**	609	687040*	0.9**	851	458460*	1.9**	223	298400*	0.7**	0.84***	0.72, 0.98	16% (2%, 28%, p=0.03)	NR	NR
Visceral leishmaniasis	ITN	Picado 2010	Cluster-RCT	137	8722	15.7074	20	9981	2.00381	139	9260	15.0108	19	9829	1.93306	0.96	0.52, 1.81	Cases: 4% (-81%, 48%, p=0.9)	Cases: -15% (-116%, 39%, p=0.64)	Clustering, age group, sex, times sprayed, and socioeconomic status.
				940	6473	145.219	345	6319	54.5972	1039	6975	148.961	347	6372	54.457	0.997	0.86, 1.15	Infection: 0.3% (-15%, 14%, p=0.97)	Infection: 11% (-64%, 52%, p=0.68)
Dengue	ITS	Nguyen 1996	Non-randomised controlled pre-post study	4	78	51.2821	26	78	333.333	1	78	12.8205	5	78	64.1026	0.19	0.08, 0.47	81% (53%, 92%, p<0.001)	NR	NR
		Igarashi 1997				#DIV/0!			#DIV/0!			#DIV/0!			#DIV/0!
Japanese encephalitis	ITN	Dutta 2011	Non-randomised controlled pre-post study													0.33$	0.20-0.56$	67% (44%, 80%, p<0.001)	NR	NR
* person months, ** rate per 1000 person months, *** rate ratio, $ figures taken directly from manuscript due to potential inaccuracies when extracting figures from graph using digitizer software
