# Supplementary material for: Benefit of Insecticide-Treated Nets, Curtains and Screening on Vector Borne Diseases, Excluding Malaria: A Systematic Review and Meta-analysis
Source: PLoS Negl Trop Dis. 2014 Oct 9;8(10):e3228. doi: 10.1371/journal.pntd.0003228 (PMC4191944; doi:10.1371/journal.pntd.0003228)
Supplement: Supporting Information S11 — Detail of results presented in Tables 2, 3 and 4. (XLSX) [file pntd.0003228.s011.xlsx]

## Sheet: Sheet1
Table 2: Effect of ITNs and ITCs on density of sandfly vectors of cutaneous leishmaniasis
Study	Vector species	Surveillance method	Measure	Control										Intervention										% reduction in vector density	Adjusted % reduction (95% CI, p value)	Covariates adjusted for
				Pre					Post					Pre					Post
				Number of vectors	Denominator value	Denominator	Mean	CI	Number of vectors	Denominator value	Denominator	Mean	CI	Number of vectors	Denominator value	Denominator	Mean	CI	Number of vectors	Denominator value	Denominator	Mean	CI
ITNs
Alexander 1995	Lutzomyia lichyi,	HLC	No. of sandflies caught per man hour (biting inside net)						514	156	Man hours	3.29487							11	78	Man hours	0.141026		95.7198	NR	NR
	L. youngi,
	L. columbiana
Alten 2003	Phlebotomus papatasi,	CDC LT and sticky trap (exophilic and endophilic species, respectively)	Mean no of female P. papatasi and P. sergenti / month						1065	12	Month	88.75							1586	12	Month	132.167		-48.9202	NR	NR
	P. sergenti
Emami 2009	P. papatasi,		Mean no of female P. sergenti captured / month	1230	2	Month	615		2140	10	Month	214		770	2	Month	385		1400	10	Month	140		-4.50297	NR	NR
	P. sergenti
ITCs
Alexander 1995	L. lichyi,	HLC	No. of sandflies caught per man hour (biting)						514	156	Man hours	3.29							234	156	Man hours	1.5		54.4073	NR	NR
	L. youngi,
	L. columbiana
Kroeger 2002	L. youngi	CDC LT	Mean no of sandflies per trap	2064	106	Trap	19.4717		2116	106	Trap	19.9623		3611	239	Trap	15.1088		499	239	Trap	2.08787		86.5207	NR	NR
	L. ovallesi
Majori 1989	P. duboscqi	PSC	Density of sandflies per single PSC	47	1	PSC	47		71	1	PSC	71		40	1	PSC	40		1	1	PSC	1		98.3451	NR	NR
where CDC LT = Centers for Disease Control light traps, HLC = human landing catches, PSC = pyrethrum spray catches and NR = not reported.
Table 3: Effect of ITNs on density of sandfly vectors of visceral leishmaniasis
Study	Vector species	Surveillance method	Measure	Control										Intervention										% reduction in vector density (95% CI)	Adjusted % reduction (95% CI, p value)	Covariates adjusted for
				Pre					Post					Pre					Post
				Number of vectors	Denominator value	Denominator	Mean	CI	Number of vectors	Denominator value	Denominator	Mean	CI	Number of vectors	Denominator value	Denominator	Mean	CI	Number of vectors	Denominator value	Denominator	Mean	CI
ITNs
Elnaiem 1999	Phlebotomus orientalis	HLC	Mean number of P. orientalis females landing to bite per volunteer / per night									32	15.7, 48.3									0	0, 31	100	NR	NR
Joshi 2009*	P. argentipes,	CDC LT	Number of sandflies per house (trap) per night (unadjusted mean)				9.41	6.97, 12.71				12.15	8.68, 17.0				9.92	7.28, 13.53				8.32	5.56, 12.45	35.0431	Model coefficient reported only	Clustering (country /cluster), type of wall and dwelling
	P. papatasi																								(-0.42, p=0.04)
Picado 2010	P. argentipes	CDC LT	Mean number of female P. argentipes per LT night	530	202	LT nights	2.62376		1074	684	LT nights	1.57018		456	209	LT nights	2.18182		378	690	LT nights	0.547826		58.0434	11.6% (95%CI 2.10–20.2%),	Clustering (country/ cluster), baseline mean density, IRS carried out by ministry in some clusters
																									p = 0.016
where CDC LT = Centers for Disease Control light traps, HLC = human landing catches and NR = not reported.
* Joshi paper reports unadjusted PE as 43.7% (reduction in count = -4.34, 95% CI: -8.57, -0.10 and model coefficient: -0.43, p=0.04)
Table 4: Effect of ITNs and ITCs on lymphatic filariasis vectors
Study	Vector species	Surveillance method	Measure	Control										Intervention										% reduction in vector density	Adjusted % reduction (95% CI, p value)	Covariates adjusted for
				Pre					Post					Pre					Post
				Number of vectors	Denominator value	Denominator	Mean	CI	Number of vectors	Denominator value	Denominator	Mean	CI	Number of vectors	Denominator value	Denominator	Mean	CI	Number of vectors	Denominator value	Denominator	Mean	CI
ITNs
Bøgh 1998	An. gambiae s.l.	PSC	Geometric mean no. of indoor resting female mosquitoes per house				29.7					12.3					17					0.1		98.5796	NR	NR
	An. funestus						20.4					33.4					19.7					0.7		97.8297	NR	NR
	Culex quinquefasciatus						14.6					5					7.7					2.2		16.5714	NR	NR
Charlwood 1987	An. punctulatus	Aspirator	No. of indoor resting An. punctulatus females						203	3	House	67.6667							6	3	House	2		97.0443	NR	NR
ITCs
Poopathi 1995	Cx. quinquefasciatus	HLC	Average man biting (landing) density per man hour				133.5					62.8					91.5					7.5		82.5754	NR	NR
		Aspirator	Average indoor resting density per man hour				55					55.9					42.5					9		79.1645	NR	NR
where HLC = human landing catches and PSC = pyrethrum spray catches.
More detail on vector numbers and denominators given in Supporting Information 11
